# Supplementary material for: Modulating antibody N-glycosylation through feed additives using a multi-tiered approach
Source: Front Bioeng Biotechnol. 2024 Aug 26;12:1448925. doi: 10.3389/fbioe.2024.1448925 (PMC11381414; doi:10.3389/fbioe.2024.1448925)
Supplement: Supplementary file 1 [file DataSheet1.zip]

Archive with 4 entries (4 files):
- Supplementary Material.docx
- Supplementary Table 1.xlsx
- Supplementary Table 2.xlsx
- Supplementary Table 3.html
