# Supplementary material for: Modulating antibody N-glycosylation through feed additives using a multi-tiered approach
Source: Front Bioeng Biotechnol. 2024 Aug 26;12:1448925. doi: 10.3389/fbioe.2024.1448925 (PMC11381414; doi:10.3389/fbioe.2024.1448925)
Supplement: Supplementary file 1 [file DataSheet1.zip › Supplementary Table 1.xlsx]

## Sheet: Ambr15 DoE za članek zamaskiran
Kifunensine [nM]	MnCl2 [μM]	Monensine [nM]	Dexamethasone [nM]	Mannose [%]	Galactose [%]	Lactose [%]	L-Fucose [%]	N-acetylglucosamine [mM]	Uridine [mM]	Ex-Cell GAL+ [% (v/v)]	1-Deoxynojirimycine [μM]	2F-Peracetyl-Fucose [μM]	N-Acetylmannosamine [mM]	Cell line	Block	Titer [fold change]	High Mannose glycans [fold change]	Terminal sialylation [fold change]	Complex Afucosylation [fold change]	Afucosylation [fold change]	Terminal galactosylation [fold change]
40	0	12.5	20000	47.6601	0	25.3695	0	6.8	0	0	250	3.5	8.5	IgG B	1	-0.180778	6.40349	0.323732	0.187745	1.89954	-0.126303
80	126	0	10000	18.4729	0	32.5123	0	6.8	0	0	0	7	17	IgG C	1	-0.00721154	3.03732	0.0660736	1.10386	1.92637	-0.0419001
80	0	0	0	21.0591	0	0	6.89655	3.4	6.14	1.5	0	3.5	0	IgG C	1	-0.221154	4.34943	0.806125	-0.465213	1.58228	0.535282
0	0	6.25	10000	0	0	31.0345	21.4286	6.8	6.14	3	0	7	0	IgG B	1	-0.583524	1.86986	1.43308	-0.281762	0.310788	1.23293
80	0	0	0	0	69.8276	0	10.5911	6.8	3.07	0	0	0	17	IgG B	1	-0.244851	6.66931	3.35512	-0.223937	1.67443	1.00361
0	126	0	20000	0	73.1527	0	0	0	0	0	0	7	0	IgG C	1	0.112981	0.274842	0.655168	1.59606	1.036	1.28807
0	0	12.5	0	25.8621	11.0837	0	32.5123	6.8	0	1.5	0	0	0	IgG C	1	-0.314904	2.23615	-0.0890941	-0.305421	0.775786	0.476827
80	63	0	0	0	0	32.266	24.8768	6.8	0	0	500	7	0	IgG B	1	-0.453089	4.9015	0.901476	-0.227975	1.18466	0.278845
80	126	6.25	10000	0	3.69458	2.46305	32.5123	0	0	0	0	7	17	IgG B	1	-0.302059	4.22353	0.939453	0.0655819	1.21067	0.238782
0	126	6.25	20000	7.0197	3.69458	12.5616	14.2857	6.8	0	3	250	0	17	IgG C	1	-0.149038	2.32796	-0.0430531	-0.350173	0.788293	0.41128
0	0	12.5	0	73.1527	0	0	0	3.4	3.07	0	0	0	17	IgG B	1	-0.345538	6.6741	0.306392	-0.200515	1.69273	-0.135824
40	126	12.5	0	0	51.3547	22.9064	0	6.8	6.14	0	0	3.5	8.5	IgG C	1	-0.0841346	2.95755	0.227421	0.041641	1.2809	0.45253
40	126	0	0	12.5616	73.1527	0	0	0	6.14	0	0	3.5	0	IgG B	2	-0.196796	2.91338	2.69031	0.326537	1.03894	1.3272
0	0	0	20000	0	33.2512	32.5123	0	6.8	0	3	500	7	0	IgG C	2	-0.168269	0.930328	0.196387	1.10215	1.03011	0.775846
80	0	0	10000	3.69458	26.601	0	32.5123	0	0	0	500	7	8.5	IgG C	2	-0.0528846	1.93846	1.01093	-0.349936	0.622651	0.984002
80	0	12.5	20000	55.0493	0	0	20.4433	0	0	0	0	0	17	IgG B	2	-0.183066	6.98856	0.498639	0.0231834	1.94142	-0.0657772
40	63	12.5	20000	29.5567	0	0	0	0	3.07	0	250	3.5	8.5	IgG B	2	-0.132723	5.98521	0.374033	0.187437	1.78413	-0.0266833
80	126	12.5	0	0	56.5271	14.2857	5.17241	0	6.14	0	250	7	8.5	IgG C	2	-0.0504808	4.51837	0.296958	-0.256241	1.77344	0.400719
80	63	0	10000	11.8227	63.9163	6.65025	0	6.8	6.14	3	500	0	17	IgG B	2	-0.599542	8.00437	1.75416	-0.487021	1.85148	0.57432
40	63	6.25	10000	0	30.665	0	8.37438	3.4	0	1.5	0	3.5	17	IgG C	2	-0.158654	2.99171	0.215945	-0.280912	1.11011	0.497343
40	0	12.5	0	66.133	0	13.0542	0	0	0	3	500	7	17	IgG C	2	-0.117788	5.88027	0.100638	0.104832	2.56134	0.107758
80	0	6.25	20000	0	36.9458	32.5123	0	0	3.07	3	0	0	0	IgG C	2	-0.00480769	4.3875	0.00876002	-0.150372	1.77772	0.260235
80	126	0	20000	15.1478	36.5764	9.1133	13.5468	6.8	0	3	0	7	17	IgG B	2	-0.423341	6.996	2.94483	-0.387315	1.64602	1.02636
40	0	0	0	0	0	0	0	6.8	3.07	3	250	0	8.5	IgG C	2	-0.283654	2.73658	0.962515	-0.454746	0.902085	0.775174
40	0	12.5	0	21.0591	33.9901	13.7931	6.65025	3.4	6.14	3	0	0	0	IgG B	3	-0.384439	4.96106	1.08727	-0.158365	1.25151	0.837133
0	126	0	20000	8.12808	28.8177	0	32.5123	0	6.14	0	500	0	8.5	IgG B	3	-0.521739	4.58871	2.80897	-0.462137	0.928848	1.21729
80	0	12.5	0	7.38916	0	0	0	6.8	6.14	0	0	7	17	IgG C	3	-0.158654	5.59193	-0.379804	0.211608	2.4991	-0.245798
0	63	12.5	0	0	0	0	0	0	0	3	250	0	17	IgG B	3	-0.308924	3.2828	1.62267	0.0270921	0.923703	0.901453
0	0	0	20000	36.9458	0	0	32.5123	0	6.14	0	0	7	17	IgG C	3	-0.329327	2.02051	-0.0840011	-0.489452	0.578153	0.079723
40	63	6.25	10000	0	29.1872	12.8079	2.46305	3.4	3.07	1.5	500	3.5	8.5	IgG B	3	-0.485126	7.39192	1.28432	-0.375162	1.76387	0.62827
40	63	12.5	20000	26.601	0	2.46305	13.5468	0	6.14	1.5	250	0	8.5	IgG C	3	-0.375	5.4754	-0.205487	-0.491007	2.04548	0.0611875
80	126	0	0	0	0	24.6305	32.5123	3.4	0	3	250	0	17	IgG C	3	-0.375	2.16357	0.864457	-0.381358	0.701212	0.799926
80	0	0	20000	0	23.6453	0	19.4581	0	3.07	1.5	0	7	0	IgG B	3	-0.441648	6.20178	2.50537	-0.311012	1.48258	1.09575
0	126	0	20000	0	0	32.5123	0	6.8	6.14	3	0	7	8.5	IgG C	3	-0.283654	1.35901	0.499593	0.80372	1.04005	0.829428
0	126	12.5	20000	73.1527	6.28079	4.18719	0	6.8	0	0	0	0	0	IgG B	3	-0.208238	3.81303	0.671754	0.244823	1.22749	0.309522
0	0	6.25	10000	0	0	0	0	6.8	0	0	500	7	0	IgG C	3	-0.201923	2.35383	-0.4416	0.960347	1.5531	-0.251618
0	126	6.25	0	0	20.3202	16.5025	27.0936	6.8	3.07	0	500	7	0	IgG C	4	0.0456731	0.964367	-0.116189	-0.0405284	0.385987	1.08459
0	126	6.25	20000	73.5222	7.38916	0	3.20197	6.8	6.14	0	500	0	8.5	IgG C	4	0.0649038	3.76974	-0.22063	-0.152349	1.51596	0.351177
80	126	6.25	20000	7.0197	29.5567	32.7586	0	6.8	6.14	1.5	250	0	8.5	IgG B	4	-0.279176	7.96978	1.6997	-0.217572	2.03999	0.617696
80	63	0	20000	0	3.69458	0	0	3.4	3.07	0	500	3.5	0	IgG C	4	0.175481	2.31097	-0.171873	0.19022	1.09297	0.486022
0	63	0	20000	0	0	0	0	6.8	0	3	0	7	17	IgG B	4	-0.203661	0.589208	2.45464	0.483122	0.514082	1.61431
80	0	6.25	0	28.4483	0	16.2562	21.9212	0	3.07	0	500	3.5	17	IgG B	4	0.0663616	6.53109	1.49262	0.0387882	1.82888	0.232792
0	0	0	20000	0	0	32.5123	7.38916	0	6.14	3	500	0	17	IgG B	4	-0.434783	3.75399	2.59236	-0.471665	0.695662	1.37329
0	0	6.25	0	0	0	32.7586	0	3.4	3.07	1.5	250	3.5	8.5	IgG C	4	0.0504808	1.71565	-0.217506	0.422027	0.970577	0.702947
0	126	12.5	20000	25.8621	0	32.5123	7.38916	0	0	1.5	0	7	17	IgG C	4	0.120192	2.85396	-0.442143	0.109595	1.27741	0.390706
80	0	12.5	20000	0	28.0788	16.0099	22.4138	3.4	0	3	500	0	0	IgG B	4	-0.263158	8.51028	0.801591	-0.329849	2.10619	0.544118
40	63	12.5	10000	5.17241	31.4039	0	32.7586	6.8	0	0	250	0	17	IgG B	4	-0.167048	2.85997	1.47248	0.118483	0.875238	0.976373
40	0	0	20000	12.1921	73.5222	0	0	0	6.14	3	0	7	17	IgG C	4	-0.228365	1.47514	0.0933723	0.592318	0.969116	0.925504
0	126	12.5	0	0	44.7044	2.46305	0	0	0	0	250	0	0	IgG B	5	0.16476	1.7055	1.19554	0.411981	0.7694	1.07929
0	126	12.5	0	0	36.5764	0	32.7586	3.4	0	3	0	7	0	IgG B	5	-0.235698	1.11621	1.12633	0.0884272	0.37291	1.13502
0	63	0	10000	43.9655	25.1232	11.0837	0	0	3.07	1.5	250	3.5	17	IgG C	5	0.0288462	1.30514	0.213092	0.0216793	0.56829	1.12815
40	126	6.25	20000	59.8522	18.4729	4.92611	0	6.8	3.07	3	500	0	0	IgG B	5	-0.244851	5.80905	1.60017	-0.121158	1.5137	0.942839
0	126	6.25	20000	7.38916	0	0	19.2118	6.8	0	0	0	7	0	IgG B	5	-0.0526316	0.282174	0.103181	-0.0265451	0.0613289	0.00698542
80	0	12.5	0	0	0	28.5714	28.5714	6.8	6.14	3	500	7	8.5	IgG C	5	-0.353365	3.30588	-0.20311	-0.249446	1.26283	0.46427
80	126	12.5	0	73.8916	0	7.88177	0	0	6.14	0	500	7	0	IgG B	5	-0.118993	10.5416	0.552021	0.0405287	2.93249	0.0959917
80	63	0	10000	21.4286	0	0	27.3399	3.4	6.14	3	0	0	8.5	IgG B	5	-0.421053	4.53878	2.56836	-0.315736	1.02279	1.16744
80	0	12.5	20000	0	0	26.1084	0	0	6.14	0	500	7	0	IgG C	5	0.0745192	5.54866	-0.483227	0.456777	2.62064	0.0188464
40	126	0	10000	0	52.8325	0	15.2709	6.8	6.14	0	250	7	17	IgG B	5	-0.180778	3.13634	2.92269	-0.367712	0.599142	1.50668
80	126	12.5	20000	0	0	0	0	3.4	6.14	3	500	7	8.5	IgG B	6	-0.389016	7.94198	1.27709	0.0433334	2.21859	0.62888
80	0	12.5	20000	17.3645	63.5468	3.20197	0	6.8	0	0	500	0	17	IgG C	6	0.211538	4.63591	-0.23652	-0.0410901	1.94827	0.351647
80	63	6.25	20000	40.2709	0	30.2956	0	0	0	3	500	7	8.5	IgG B	6	-0.128146	8.52392	1.51118	0.344032	2.59674	0.580092
0	0	0	20000	17.3645	3.69458	29.803	13.3005	6.8	6.14	1.5	0	0	0	IgG C	6	-0.0456731	0.763966	-0.125832	-0.240632	0.186445	1.01849
0	126	6.25	0	40.6404	0	27.5862	2.46305	3.4	6.14	0	250	0	17	IgG B	6	-0.107551	3.01222	0.998065	-0.0579735	0.789788	0.277587
40	0	12.5	10000	0	5.91133	32.7586	20.4433	3.4	3.07	1.5	250	7	17	IgG B	6	-0.249428	4.38664	1.26419	-0.188988	1.07362	0.833994
0	63	6.25	20000	0	52.0936	11.0837	11.33	0	3.07	1.5	0	0	8.5	IgG B	6	-0.0778032	0.373764	1.05768	-0.132298	0.00923177	1.10066
0	0	6.25	10000	36.5764	0	0	0	6.8	6.14	3	500	3.5	0	IgG B	6	-0.416476	4.77715	1.7667	-0.20328	1.17045	0.932309
0	63	12.5	20000	0	47.6601	25.3695	0	3.4	6.14	3	500	3.5	0	IgG C	6	-0.129808	2.88883	-0.43447	0.102823	1.28758	0.450542
0	63	12.5	10000	73.5222	4.80296	0	4.92611	6.8	0	3	0	7	8.5	IgG C	6	-0.0600962	5.15833	-0.31407	-0.23306	2.05892	0.214387
0	126	12.5	0	11.8227	73.8916	0	0	6.8	0	3	500	7	17	IgG B	6	-0.194508	3.57994	1.25659	0.906411	1.64447	0.840825
40	0	0	0	0	72.0443	6.65025	2.46305	0	0	1.5	500	3.5	17	IgG B	6	-0.157895	4.4848	2.02673	-0.260428	1.04638	1.30009
0	0	0	0	0	73.5222	0	8.12808	0	6.14	1.5	500	0	0	IgG C	7	-0.0600962	0.640654	-0.0400652	-0.167644	0.173994	1.38848
80	0	12.5	10000	0	11.8227	0	0	6.8	0	1.5	0	0	0	IgG B	7	0.132723	7.13725	1.67218	0.00553975	1.97249	0.710131
80	63	0	0	58.0049	27.7094	0	0	0	0	3	0	0	8.5	IgG C	7	0.199519	4.33783	0.354611	-0.0681055	1.80227	0.709627
80	0	12.5	20000	70.936	0	0	9.85222	3.4	0	1.5	500	7	0	IgG C	7	0.334135	6.01918	-0.372674	-0.190069	2.45018	0.0960175
0	63	0	0	50.6158	4.06404	0	20.6897	6.8	3.07	0	0	3.5	8.5	IgG B	7	0.0732265	0.784294	2.52056	-0.211754	0.0651989	1.15835
80	0	0	0	0	0	9.85222	0	3.4	0	0	250	7	8.5	IgG B	7	0.221968	4.61695	1.25208	1.05787	2.04045	0.134078
40	126	0	20000	26.601	13.67	30.2956	0	0	0	0	500	0	8.5	IgG C	7	0.182692	1.41345	0.223143	-0.0145717	0.592482	0.935762
80	126	0	20000	0	0	0	32.7586	6.8	0	3	0	7	0	IgG C	7	-0.0600962	0.992935	0.0333424	-0.156983	0.329672	1.23915
40	63	6.25	20000	36.9458	24.3842	9.35961	6.89655	3.4	6.14	0	0	7	8.5	IgG B	7	-0.0869565	3.87442	2.51017	-0.204155	0.921411	1.12068
80	63	6.25	0	0	22.1675	9.1133	32.5123	0	3.07	1.5	250	0	0	IgG B	7	-0.226545	5.00351	2.24527	-0.164303	1.25889	1.10989
0	126	0	20000	0	0	24.3842	32.7586	6.8	0	0	500	7	17	IgG B	7	-0.02746	2.31093	1.4712	-0.511378	0.269098	0.617914
0	126	6.25	10000	0	0	0	9.85222	0	6.14	3	0	3.5	17	IgG C	7	-0.139423	2.27907	-0.161347	-0.161163	0.87436	0.689696
80	0	0	20000	0	0	13.3005	22.9064	6.8	3.07	1.5	250	3.5	8.5	IgG C	8	-0.0216346	1.87258	0.0145321	-0.188708	0.686267	0.82332
80	126	0	20000	22.1675	0	0	0	0	0	3	500	7	17	IgG C	8	0.0144231	3.11277	0.168138	0.862234	1.81899	0.778535
80	63	6.25	10000	48.399	3.69458	7.63547	14.7783	3.4	6.14	1.5	250	0	8.5	IgG C	8	-0.105769	5.26089	-0.220019	-0.257829	2.08855	0.215971
80	0	12.5	0	36.5764	49.1379	0	0	3.4	3.07	0	500	7	0	IgG C	8	0.09375	5.28984	-0.326022	0.802251	2.70883	0.206978
40	63	0	20000	0	58.7438	0	0	3.4	0	3	250	0	17	IgG B	8	-0.228833	3.71191	2.95135	-0.357617	0.765711	1.35078
0	126	0	10000	73.5222	0	8.12808	0	3.4	0	3	0	7	0	IgG B	8	-0.00915332	1.84398	2.48037	0.46346	0.845489	1.53378
40	63	0	0	0	30.665	13.5468	23.1527	6.8	6.14	3	0	7	17	IgG C	8	-0.461538	1.16073	0.085495	-0.277142	0.334349	1.01301
0	63	12.5	0	0	11.0837	32.5123	17.2414	6.8	0	1.5	500	0	8.5	IgG B	8	-0.155606	2.79036	1.49735	-0.195851	0.629382	0.995275
0	0	0	20000	0	40.2709	30.2956	0	3.4	6.14	0	250	3.5	0	IgG B	8	-0.215103	1.80395	1.94655	-0.321216	0.266828	1.52376
40	126	12.5	10000	0	0	24.3842	32.7586	0	0	3	500	3.5	0	IgG C	8	-0.221154	2.83005	-0.441939	-0.0574549	1.16989	0.398051
80	126	6.25	0	0	0	0	0	0	3.07	0	0	3.5	0	IgG B	8	-0.02746	5.66588	0.845085	0.30958	1.78469	0.0558191
0	0	0	20000	16.2562	0	0	0	0	0	0	0	0	0	IgG C	8	0.151442	0.622574	-0.479764	0.0202858	0.275118	-0.0452906
80	0	6.25	0	73.5222	12.1921	0	0	6.8	0	0	500	7	17	IgG B	9	0.0389016	8.04959	2.06707	0.516828	2.59132	0.466392
80	126	12.5	20000	51.3547	21.4286	0	8.62069	0	6.14	3	0	7	0	IgG C	9	-0.125	6.41483	-0.368328	-0.303628	2.55189	0.110765
0	0	6.25	20000	0	0	6.65025	0	3.4	3.07	3	0	7	8.5	IgG C	9	0.0216346	2.35929	-0.409344	0.952429	1.55181	0.480167
40	126	12.5	20000	0	73.5222	0	8.12808	6.8	0	0	500	7	0	IgG B	9	0.146453	3.85989	1.51175	0.0973684	1.137	1.1245
0	0	0	0	0	73.5222	0	0	6.8	6.14	1.5	0	7	0	IgG B	9	-0.199085	0.380672	1.88012	0.23626	0.278524	1.56746
0	126	12.5	0	12.1921	73.5222	0	0	3.4	0	1.5	0	0	17	IgG C	9	0.199519	1.87615	-0.253361	0.268209	0.951808	0.728719
0	63	0	0	32.1429	0	32.5123	3.20197	0	3.07	3	500	7	0	IgG B	9	-0.359268	3.96792	2.19755	-0.409047	0.799193	1.32417
40	126	12.5	10000	14.7783	0	11.0837	16.5025	3.4	3.07	3	250	7	8.5	IgG B	9	-0.366133	4.96844	1.91631	-0.278002	1.16989	0.938043
80	63	6.25	0	0	3.69458	22.9064	3.20197	6.8	6.14	0	0	3.5	17	IgG B	9	-0.267735	6.69574	2.09688	-0.289808	1.63651	0.666048
0	126	12.5	0	0	0	0	0	3.4	6.14	1.5	500	0	17	IgG C	9	-0.0528846	2.73301	-0.224908	-0.093587	1.10727	0.590628
80	0	12.5	10000	73.8916	11.8227	0	0	0	6.14	0	0	3.5	17	IgG C	9	0.168269	7.12697	-0.398004	-0.195189	2.9174	-0.103644
40	0	12.5	0	0	23.6453	32.7586	8.62069	0	0	0	0	7	0	IgG C	9	0.211538	2.41762	-0.304699	0.247934	1.16829	0.587953
80	0	6.25	0	36.5764	0	0	32.7586	6.8	0	3	0	7	8.5	IgG B	10	-0.251716	4.8421	2.66359	-0.212052	1.18203	1.07369
80	126	12.5	10000	51.7241	0	22.6601	0	3.4	3.07	3	500	0	17	IgG C	10	-0.0552885	6.18564	-0.323781	-0.24087	2.49117	0.0783061
0	63	0	0	12.1921	73.5222	0	0	6.8	0	0	250	3.5	17	IgG C	10	0.0264423	0.60072	0.19564	0.219126	0.381826	1.33682
40	126	0	20000	4.80296	31.7734	0	32.7586	0	3.07	1.5	0	0	17	IgG C	10	-0.211538	0.585799	0.128956	-0.235037	0.114315	1.15865
80	0	12.5	20000	0	73.5222	8.12808	0	0	0	3	0	7	8.5	IgG B	10	-0.169336	8.15125	1.20343	0.36631	2.51189	0.493917
0	63	12.5	10000	19.5813	41.7488	0	16.2562	3.4	6.14	1.5	500	7	17	IgG B	10	-0.475973	3.6714	1.73768	-0.398206	0.724193	1.06634
40	126	0	20000	0	17.3645	12.8079	32.7586	0	6.14	3	500	7	8.5	IgG B	10	-0.560641	4.32669	3.01634	-0.484415	0.84257	1.33135
80	63	12.5	0	0	0	0	9.85222	0	0	1.5	500	3.5	0	IgG C	10	-0.0625	4.37904	-0.325682	-0.0644977	1.82408	0.321588
80	126	12.5	0	0	35.0985	0	18.9655	6.8	6.14	3	0	0	0	IgG C	10	-0.329327	3.70823	-0.341641	-0.081813	1.52905	0.397957
80	0	0	20000	73.5222	12.1921	0	0	0	6.14	1.5	250	0	0	IgG B	10	-0.414188	9.33129	2.32997	-0.505062	2.20541	0.629754
80	0	6.25	10000	0	0	0	0	0	6.14	0	500	0	8.5	IgG B	10	-0.180778	9.93981	0.643236	-0.413393	2.44121	-0.0745154
80	126	0	20000	16.9951	27.7094	0	27.3399	6.8	0	3	500	0	0	IgG C	11	-0.00721154	2.75766	0.0819639	-0.276084	1.01258	1.07312
40	0	0	10000	22.1675	14.7783	32.5123	0	6.8	0	3	0	0	17	IgG B	11	-0.189931	4.28649	3.17269	-0.254272	0.996238	1.30199
0	0	0	10000	51.3547	0	22.9064	0	6.8	6.14	0	500	7	17	IgG C	11	0.161058	2.93969	-0.369618	0.476663	1.52215	0.132669
0	126	0	0	0	0	4.6798	6.65025	0	0	0	500	0	17	IgG C	11	0.192308	0.574726	-0.396102	-0.286183	0.0779387	0.109189
40	63	0	20000	0	14.7783	32.5123	14.7783	0	6.14	0	250	3.5	17	IgG C	11	0.0528846	1.02991	0.120263	-0.30796	0.259763	1.24191
0	0	6.25	20000	14.7783	0	14.7783	32.5123	3.4	0	0	500	0	0	IgG C	11	0.0649038	1.03699	-0.495111	-0.2239	0.310393	0.127949
0	0	12.5	10000	0	46.5517	0	26.1084	0	3.07	3	250	0	17	IgG C	11	-0.235577	1.97221	-0.369618	-0.295171	0.668089	0.563063
40	63	12.5	0	0	0	19.7044	0	6.8	3.07	3	0	7	0	IgG C	11	0.0360577	3.80726	-0.370705	0.392408	1.84415	0.556442
80	126	12.5	0	42.4877	14.7783	12.069	6.89655	6.8	0	1.5	250	3.5	8.5	IgG B	11	-0.107551	8.94193	2.19425	-0.242188	2.28709	0.642286
80	126	12.5	20000	0	0	0	0	0	0	0	0	0	8.5	IgG C	11	0.189904	4.49214	-0.566617	0.00315413	1.91044	-0.164557
80	126	12.5	0	0	52.4631	2.46305	2.46305	0	6.14	3	500	0	8.5	IgG B	11	-0.400458	7.50861	1.87762	-0.343882	1.81867	0.705579
0	0	12.5	20000	0	7.38916	0	32.5123	6.8	6.14	3	0	0	17	IgG B	11	-0.533181	1.03109	1.77966	-0.384898	0.0050591	1.24784
40	63	6.25	0	0	0	0	29.3103	6.8	3.07	1.5	500	0	17	IgG B	12	-0.389016	5.24355	2.24269	-0.363525	1.18064	0.928162
0	0	12.5	0	0	0	0	32.7586	0	6.14	0	0	7	0	IgG B	12	-0.340961	3.17648	0.426555	-0.251338	0.692671	0.196471
40	126	6.25	0	0	36.5764	32.7586	0	0	0	1.5	500	7	17	IgG B	12	-0.139588	4.92704	2.31427	0.556004	1.75977	0.989792
0	126	12.5	20000	36.5764	0	0	32.7586	6.8	6.14	3	0	7	0	IgG B	12	-0.551487	3.50021	1.56563	-0.268733	0.76922	1.05312
80	63	6.25	10000	73.5222	0	0	8.12808	0	6.14	3	250	7	17	IgG B	12	-0.489703	8.92317	1.5556	-0.456458	2.12666	0.485814
80	126	12.5	0	0	0	24.3842	32.7586	3.4	3.07	0	0	0	8.5	IgG C	12	-0.0576923	3.90855	-0.519761	-0.0701362	1.62016	0.0141691
80	0	0	20000	30.665	0	19.7044	16.9951	3.4	0	3	0	3.5	8.5	IgG C	12	-0.411058	4.14683	-0.0471954	-0.374024	1.54649	0.505339
80	126	0	0	27.3399	0	32.5123	6.40394	0	3.07	3	0	0	0	IgG B	12	-0.469108	8.13024	2.20471	-0.34976	1.9856	0.711164
80	0	12.5	20000	0	66.133	0	13.0542	0	6.14	3	250	0	17	IgG B	12	-0.594966	6.00874	1.40427	-0.391194	1.37132	0.710599
0	126	0	0	73.5222	0	0	8.12808	0	0	3	500	0	0	IgG B	12	-0.379863	5.81012	2.48911	-0.383705	1.32205	1.07426
40	126	6.25	10000	28.4483	25.1232	0	0	3.4	3.07	1.5	250	7	8.5	IgG C	12	-0.120192	4.42078	-0.2518	0.454195	2.14045	0.41488
80	126	0	10000	0	42.4877	9.85222	0	0	6.14	0	0	0	0	IgG C	12	-0.158654	3.95996	-0.130653	-0.1719	1.58365	0.588994
0	126	12.5	0	51.3547	0	0	22.9064	0	0	0	500	3.5	17	IgG C	13	0.0673077	3.58518	-0.608244	-0.201962	1.40711	-0.120459
40	126	0	10000	41.0099	3.69458	2.46305	0	6.8	0	1.5	500	0	8.5	IgG B	13	-0.199085	6.8209	2.74864	-0.401925	1.58722	0.95541
0	0	0	0	15.8867	25.1232	0	2.46305	3.4	6.14	3	250	3.5	17	IgG B	13	-0.450801	2.91113	2.9047	-0.444036	0.479965	1.37391
80	0	12.5	10000	19.9507	12.931	2.46305	32.7586	6.8	6.14	0	500	0	0	IgG B	13	-0.345538	9.42927	1.15735	-0.494719	2.23832	0.415112
80	63	6.25	10000	0	68.7192	4.18719	7.14286	6.8	0	3	500	7	17	IgG C	13	-0.00480769	3.83583	-0.309045	-0.27388	1.47244	0.532224
0	0	12.5	20000	73.5222	0	0	8.12808	0	3.07	3	500	3.5	8.5	IgG B	13	-0.434783	6.20432	1.81191	-0.452589	1.3807	0.83669
80	0	6.25	0	73.5222	0	8.12808	0	6.8	0	0	0	0	0	IgG C	13	0.0216346	6.93346	-0.489542	-0.346771	2.74731	-0.352334
0	0	6.25	10000	36.5764	49.1379	0	0	3.4	0	1.5	250	3.5	0	IgG B	13	-0.0892449	3.07264	1.75953	-0.0268932	0.826715	1.14822
0	126	0	20000	0	0	0	0	0	6.14	1.5	250	0	0	IgG B	13	-0.375286	3.25587	2.29493	-0.418187	0.593644	1.4119
0	63	0	20000	0	0	0	32.7586	3.4	3.07	3	500	7	8.5	IgG C	13	-0.240385	1.16613	0.00244466	-0.459628	0.229898	1.09154
80	126	0	0	73.5222	12.1921	0	0	6.8	6.14	3	500	7	0	IgG C	13	-0.403846	5.38399	0.0463126	-0.135595	2.21049	0.407174
0	126	12.5	10000	0	62.4384	15.5172	0	6.8	0	0	0	7	17	IgG B	13	-0.0434783	1.20438	1.59057	1.08123	1.11514	1.16434
80	63	12.5	0	0	5.17241	18.7192	0	0	3.07	3	0	0	17	IgG C	14	-0.216346	5.09069	-0.217031	-0.240211	2.02513	0.306602
40	0	0	0	0	36.5764	0	0	0	6.14	0	500	7	17	IgG C	14	-0.0264423	2.00029	0.1259	0.480843	1.12576	0.940222
80	126	0	10000	0	58.7438	17.9803	0	3.4	0	3	250	3.5	0	IgG C	14	-0.0528846	3.06746	-0.00658699	-0.00408309	1.30134	0.850581
40	126	0	10000	45.4433	0	5.17241	21.6749	0	3.07	1.5	250	7	0	IgG C	14	-0.0432692	3.07747	0.158971	-0.273902	1.14894	0.947162
0	63	0	0	0	0	25.3695	31.7734	0	0	0	0	0	8.5	IgG B	14	-0.217391	0.130868	0.973775	-0.21242	-0.11788	0.387222
0	0	12.5	10000	21.4286	9.60591	31.2808	5.17241	6.8	6.14	0	0	0	17	IgG C	14	0	3.59905	-0.358074	-0.258768	1.3802	0.288132
80	126	12.5	10000	0	36.5764	32.7586	0	0	6.14	0	0	7	0	IgG B	14	-0.327231	9.75242	1.10139	0.0468442	2.71972	0.409938
40	0	12.5	20000	0	62.4384	0	15.5172	3.4	3.07	0	0	3.5	0	IgG C	14	0.0600962	3.16404	-0.51426	-0.00895471	1.33921	0.309639
80	126	12.5	20000	6.65025	30.2956	0	32.5123	0	3.07	1.5	500	7	17	IgG C	14	-0.216346	4.32289	-0.380755	-0.273416	1.68142	0.34256
80	126	0	20000	73.5222	0	0	0	6.8	6.14	1.5	0	0	17	IgG C	14	-0.367788	6.00257	0.0406084	-0.497327	2.26437	0.206797
0	126	6.25	0	66.5025	0	12.8079	0	0	6.14	3	0	0	0	IgG C	14	-0.211538	5.52369	-0.168613	-0.208756	2.22767	0.331449
80	126	12.5	0	12.5616	0	28.5714	0	6.8	6.14	0	500	0	0	IgG C	14	-0.283654	6.82915	-0.406899	-0.378107	2.68671	-0.208033
