# Supplementary material for: Modulating antibody N-glycosylation through feed additives using a multi-tiered approach
Source: Front Bioeng Biotechnol. 2024 Aug 26;12:1448925. doi: 10.3389/fbioe.2024.1448925 (PMC11381414; doi:10.3389/fbioe.2024.1448925)
Supplement: Supplementary file 1 [file DataSheet1.zip › Supplementary Table 2.xlsx]

## Sheet: Heatmap
	Normaliziran in centriran heatmap → (X-ctrl)/ctrl
Substance name	High Mannose glycans	Complex afucosylation	Afucosylation	Terminal galactosylation	Terminal sialylation	Concentration
Kifunensine	26.3125	-0.710526	7.2963	-0.408915	-0.603774	43.0663	μM
MnCl2	0.1875	0.0789474	0.111111	-0.00775194	-0.0566038	125.826	μM
NH4Cl	0.25	-0.0526316	0.037037	-0.178295	-0.339623	19.9999	mM
Copper (II) sulfate	0.125	0.0263158	0.0555556	-0.0368217	-0.150943	80.0044	μM
Copper (II) sulfate	-0.0625	0.0263158	0	-0.0542636	-0.188679	8.00044	μM
Siastatin B	0.0625	-0.0526316	-0.0185185	0.00581395	-0.0188679	100	μM
ZnCl2	0.0625	-0.105263	-0.0555556	0.0251938	0.0377358	80	μM
CoCl2	0.0625	0.210526	0.166667	-0.120155	-0.188679	80	μM
Sodium butyrate	0.25	-0.184211	-0.0555556	-0.164729	-0.339623	9.08265	mM
Sodium butyrate	0	-0.0526316	-0.037037	-0.0329457	-0.0754717	0.908265	mM
GDP-2F-Fucose	0.0625	-0.0526316	-0.0185185	0.0193798	0	789.503	μM
Iron (III) chloride	0.125	0.0263158	0.0555556	-0.0813953	0.0377358	3.37403	mM
Monensine	3.52941	0.631579	1.52727	-0.312253	-0.454545	99.7776	nM
Dexamethasone	-0.117647	-0.342105	-0.272727	0.0118577	0.0681818	9999.31	nM
NGI-1	-0.235294	-0.394737	-0.345455	0.195652	0.0454545	100	μM
Sucrose	1.0625	0.289474	0.518519	-0.0775194	-0.113208	175.29	mM
Mannose	1.375	0.526316	0.777778	-0.209302	-0.207547	200.007	mM
Tagatose	0.1875	0.368421	0.314815	-0.124031	-0.207547	16.65	mM
Raffinose	-0.0625	0.131579	0.0740741	-0.0348837	-0.150943	14.1427	mM
Galactose	0.0625	0.263158	0.203704	0.0213178	0.0754717	78.69	mM
N-Acetylmannosamine	0	0.0263158	0.0185185	-0.0174419	-0.0377358	16.95	mM
2,3-Dehydro-2-deoxy-N-acetylneuraminic acid	0.125	0.131579	0.12963	-0.0949612	-0.113208	1669.83	μM
Glucosamine	0.1875	-0.0526316	0.0185185	-0.197674	-0.226415	13.92	mM
UDP-galactose	0	0	0	0.0193798	0.0188679	1000	μM
Lactose	0.375	-0.105263	0.037037	0.141473	0	15	mM
Lactulose	0.0625	0.0263158	0.037037	-0.00193798	0	66.9608	mM
Asparagine	0	0.0789474	0.0555556	-0.129845	-0.169811	6.67575	mM
Asparagine	0	0.263158	0.185185	-0.127907	-0.188679	3.33787	mM
N-acetylglucosamine	0.125	0.105263	0.111111	-0.199612	-0.207547	6.78089	mM
D-arabinose	5.875	1.31579	2.66667	-0.199612	-0.207547	9.99134	mM
L-fucose	0.0625	-0.0263158	0	-0.0581395	-0.0943396	9.13743	mM
N-acetylneuraminic acid	0.125	0.0526316	0.0740741	-0.0542636	-0.0188679	4.85013	mM
Cytidine	-0.125	0.289474	0.166667	-0.0988372	-0.264151	6.16726	mM
Uridine	0.0625	0.184211	0.148148	-0.0155039	-0.0566038	6.14251	mM
Ex-Cell GAL+	-0.0625	-0.0789474	-0.0740741	0.19186	0.113208	0.03	(v/v)
Lithium chloride	-0.214286	-0.108108	-0.137255	0.0431965	-0.102041	10000	μM
1-Deoxynojirimycin hydrochloride	4.85714	-0.189189	1.19608	-0.0302376	-0.102041	1000	μM
Nojirimycin	1.57143	0.027027	0.45098	0.0971922	0.183673	500	μM
Methylenediphosphonic acid	0.285714	-0.027027	0.0588235	0.0323974	-0.102041	1000	μM
Methylenediphosphonic acid	0.142857	-0.135135	-0.0588235	0.049676	-0.0408163	100	μM
Deoxygalactonojirimycin hydrochloride	0.214286	0.027027	0.0784314	0.012959	-0.102041	1	μM
Deoxygalactonojirimycin hydrochloride	0.142857	-0.0540541	0	0.0237581	-0.0204082	0.1	μM
N-butyldeoxynojirimycin	0.285714	-0.0810811	0.0196078	0.0388769	-0.122449	10	μM
Sucrose feed	0.428571	0.0810811	0.176471	0.0539957	0.0816327	66.6	% of total sugars fed
Mannose feed	0.428571	0.27027	0.313725	-0.0410367	0.0204082	100	% of total sugars fed
Tagatose feed	0.571429	0.27027	0.352941	-0.0280778	0.0408163	50	% of total sugars fed
Galactose feed	0.0714286	0.0540541	0.0588235	0.235421	0.428571	83.3	% of total sugars fed
Lactose feed	0	-0.0810811	-0.0588235	0.138229	0.204082	66.6	% of total sugars fed
Fucose feed	-0.214286	-0.27027	-0.254902	0.166307	0	66.6	% of total sugars fed
Fucose feed	-0.0714286	-0.135135	-0.117647	0.157667	0.102041	33.3	% of total sugars fed
